# Supplementary material for: Chest CT Findings after Mild COVID-19 Do Not Explain Persisting Respiratory Symptoms: An Explanatory Study
Source: Diagnostics (Basel). 2023 May 3;13(9):1616. doi: 10.3390/diagnostics13091616 (PMC10178158; doi:10.3390/diagnostics13091616)
Supplement: Supplementary file 1 [file diagnostics-13-01616-s001.zip]

Archive with 1 entries (1 files):
- diagnostics-2329298-supplementary.pdf
